# Supplementary material for: Validation of the Farsi Version of the Adult Concentration Inventory for Assessing Cognitive Disengagement Syndrome
Source: J Clin Med. 2023 Jul 11;12(14):4607. doi: 10.3390/jcm12144607 (PMC10380426; doi:10.3390/jcm12144607)
Supplement: Supplementary file 1 [file jcm-12-04607-s001.zip]

Archive with 1 entries (1 files):
- jcm-2450106-supplementary.pdf
